# Supplementary material for: Interactive Effects of Flooding Duration and Sediment Texture on the Growth and Adaptation of Three Plant Species in the Poyang Lake Wetland
Source: Biology (Basel). 2023 Jul 1;12(7):944. doi: 10.3390/biology12070944 (PMC10376433; doi:10.3390/biology12070944)
Supplement: Supplementary file 1 [file biology-12-00944-s001.zip]

Archive with 1 entries (1 files):
- biology-2377715-supplementary.pdf
